# Supplementary material for: Colour-Balanced Edge-Guided Digital Inpainting: Applications on Artworks
Source: Sensors (Basel). 2021 Mar 17;21(6):2091. doi: 10.3390/s21062091 (PMC8002538; doi:10.3390/s21062091)
Supplement: Supplementary file 1 [file sensors-21-02091-s001.zip]

Archive with 629 entries (629 files):
- smartsensors_supplementary_data/caption.txt
- smartsensors_supplementary_data/nazerietal-model-results/010_masked_1727166_0.jpg
- smartsensors_supplementary_data/nazerietal-model-results/010_masked_1727166_1.jpg
- smartsensors_supplementary_data/nazerietal-model-results/010_masked_1727166_2.jpg
- smartsensors_supplementary_data/nazerietal-model-results/010_masked_1727166_3.jpg
- smartsensors_supplementary_data/nazerietal-model-results/010_masked_986952_0.jpg
- smartsensors_supplementary_data/nazerietal-model-results/010_masked_986952_1.jpg
- smartsensors_supplementary_data/nazerietal-model-results/010_masked_986952_2.jpg
- smartsensors_supplementary_data/nazerietal-model-results/010_masked_986952_3.jpg
- smartsensors_supplementary_data/nazerietal-model-results/013_masked_1722350_0.jpg
- smartsensors_supplementary_data/nazerietal-model-results/013_masked_1722350_1.jpg
- smartsensors_supplementary_data/nazerietal-model-results/013_masked_1722350_2.jpg
- smartsensors_supplementary_data/nazerietal-model-results/013_masked_1722350_3.jpg
- smartsensors_supplementary_data/nazerietal-model-results/013_masked_984200_0.jpg
- smartsensors_supplementary_data/nazerietal-model-results/013_masked_984200_1.jpg
- smartsensors_supplementary_data/nazerietal-model-results/013_masked_984200_2.jpg
- smartsensors_supplementary_data/nazerietal-model-results/013_masked_984200_3.jpg
- smartsensors_supplementary_data/nazerietal-model-results/027_masked_1739573_0.jpg
- smartsensors_supplementary_data/nazerietal-model-results/027_masked_1739573_1.jpg
- smartsensors_supplementary_data/nazerietal-model-results/027_masked_1739573_2.jpg
- smartsensors_supplementary_data/nazerietal-model-results/027_masked_1739573_3.jpg
- smartsensors_supplementary_data/nazerietal-model-results/027_masked_994042_0.jpg
- smartsensors_supplementary_data/nazerietal-model-results/027_masked_994042_1.jpg
- smartsensors_supplementary_data/nazerietal-model-results/027_masked_994042_2.jpg
- smartsensors_supplementary_data/nazerietal-model-results/027_masked_994042_3.jpg
- smartsensors_supplementary_data/nazerietal-model-results/046_masked_1727264_0.jpg
- smartsensors_supplementary_data/nazerietal-model-results/046_masked_1727264_1.jpg
- smartsensors_supplementary_data/nazerietal-model-results/046_masked_1727264_2.jpg
- smartsensors_supplementary_data/nazerietal-model-results/046_masked_1727264_3.jpg
- smartsensors_supplementary_data/nazerietal-model-results/046_masked_987008_0.jpg
- smartsensors_supplementary_data/nazerietal-model-results/046_masked_987008_1.jpg
- smartsensors_supplementary_data/nazerietal-model-results/046_masked_987008_2.jpg
- smartsensors_supplementary_data/nazerietal-model-results/046_masked_987008_3.jpg
- smartsensors_supplementary_data/nazerietal-model-results/049_masked_1710089_0.jpg
- smartsensors_supplementary_data/nazerietal-model-results/049_masked_1710089_1.jpg
- smartsensors_supplementary_data/nazerietal-model-results/049_masked_1710089_2.jpg
- smartsensors_supplementary_data/nazerietal-model-results/049_masked_1710089_3.jpg
- smartsensors_supplementary_data/nazerietal-model-results/049_masked_977194_0.jpg
- smartsensors_supplementary_data/nazerietal-model-results/049_masked_977194_1.jpg
- smartsensors_supplementary_data/nazerietal-model-results/049_masked_977194_2.jpg
- smartsensors_supplementary_data/nazerietal-model-results/049_masked_977194_3.jpg
- smartsensors_supplementary_data/nazerietal-model-results/054_masked_1324800_0.jpg
- smartsensors_supplementary_data/nazerietal-model-results/054_masked_1324800_1.jpg
- smartsensors_supplementary_data/nazerietal-model-results/054_masked_1324800_2.jpg
- smartsensors_supplementary_data/nazerietal-model-results/054_masked_1324800_3.jpg
- smartsensors_supplementary_data/nazerietal-model-results/054_masked_2318400_0.jpg
- smartsensors_supplementary_data/nazerietal-model-results/054_masked_2318400_1.jpg
- smartsensors_supplementary_data/nazerietal-model-results/054_masked_2318400_2.jpg
- smartsensors_supplementary_data/nazerietal-model-results/054_masked_2318400_3.jpg
- smartsensors_supplementary_data/nazerietal-model-results/057_masked_1328400_0.jpg
- smartsensors_supplementary_data/nazerietal-model-results/057_masked_1328400_1.jpg
- smartsensors_supplementary_data/nazerietal-model-results/057_masked_1328400_2.jpg
- smartsensors_supplementary_data/nazerietal-model-results/057_masked_1328400_3.jpg
- smartsensors_supplementary_data/nazerietal-model-results/057_masked_2324700_0.jpg
- smartsensors_supplementary_data/nazerietal-model-results/057_masked_2324700_1.jpg
- smartsensors_supplementary_data/nazerietal-model-results/057_masked_2324700_2.jpg
- smartsensors_supplementary_data/nazerietal-model-results/057_masked_2324700_3.jpg
- smartsensors_supplementary_data/nazerietal-model-results/071_masked_1082814_0.jpg
- smartsensors_supplementary_data/nazerietal-model-results/071_masked_1082814_1.jpg
- smartsensors_supplementary_data/nazerietal-model-results/071_masked_1082814_2.jpg
- smartsensors_supplementary_data/nazerietal-model-results/071_masked_1082814_3.jpg
- smartsensors_supplementary_data/nazerietal-model-results/071_masked_1894924_0.jpg
- smartsensors_supplementary_data/nazerietal-model-results/071_masked_1894924_1.jpg
- smartsensors_supplementary_data/nazerietal-model-results/071_masked_1894924_2.jpg
- smartsensors_supplementary_data/nazerietal-model-results/071_masked_1894924_3.jpg
- smartsensors_supplementary_data/nazerietal-model-results/099_masked_1102284_0.jpg
- smartsensors_supplementary_data/nazerietal-model-results/099_masked_1102284_1.jpg
- smartsensors_supplementary_data/nazerietal-model-results/099_masked_1102284_2.jpg
- smartsensors_supplementary_data/nazerietal-model-results/099_masked_1102284_3.jpg
- smartsensors_supplementary_data/nazerietal-model-results/099_masked_1928997_0.jpg
- smartsensors_supplementary_data/nazerietal-model-results/099_masked_1928997_1.jpg
- smartsensors_supplementary_data/nazerietal-model-results/099_masked_1928997_2.jpg
- smartsensors_supplementary_data/nazerietal-model-results/099_masked_1928997_3.jpg
- smartsensors_supplementary_data/nazerietal-model-results/115_masked_1101600_0.jpg
- smartsensors_supplementary_data/nazerietal-model-results/115_masked_1101600_1.jpg
- smartsensors_supplementary_data/nazerietal-model-results/115_masked_1101600_2.jpg
- smartsensors_supplementary_data/nazerietal-model-results/115_masked_1101600_3.jpg
- smartsensors_supplementary_data/nazerietal-model-results/115_masked_1927800_0.jpg
- smartsensors_supplementary_data/nazerietal-model-results/115_masked_1927800_1.jpg
- smartsensors_supplementary_data/nazerietal-model-results/115_masked_1927800_2.jpg
- smartsensors_supplementary_data/nazerietal-model-results/115_masked_1927800_3.jpg
- smartsensors_supplementary_data/nazerietal-model-results/119_masked_1402082_0.jpg
- smartsensors_supplementary_data/nazerietal-model-results/119_masked_1402082_1.jpg
- smartsensors_supplementary_data/nazerietal-model-results/119_masked_1402082_2.jpg
- smartsensors_supplementary_data/nazerietal-model-results/119_masked_1402082_3.jpg
- smartsensors_supplementary_data/nazerietal-model-results/119_masked_2453643_0.jpg
- smartsensors_supplementary_data/nazerietal-model-results/119_masked_2453643_1.jpg
- smartsensors_supplementary_data/nazerietal-model-results/119_masked_2453643_2.jpg
- smartsensors_supplementary_data/nazerietal-model-results/119_masked_2453643_3.jpg
- smartsensors_supplementary_data/nazerietal-model-results/131_masked_1007370_0.jpg
- smartsensors_supplementary_data/nazerietal-model-results/131_masked_1007370_1.jpg
- smartsensors_supplementary_data/nazerietal-model-results/131_masked_1007370_2.jpg
- smartsensors_supplementary_data/nazerietal-model-results/131_masked_1007370_3.jpg
- smartsensors_supplementary_data/nazerietal-model-results/131_masked_1762897_0.jpg
- smartsensors_supplementary_data/nazerietal-model-results/131_masked_1762897_1.jpg
- smartsensors_supplementary_data/nazerietal-model-results/131_masked_1762897_2.jpg
- smartsensors_supplementary_data/nazerietal-model-results/131_masked_1762897_3.jpg
- smartsensors_supplementary_data/nazerietal-model-results/146_masked_1701441_0.jpg
- smartsensors_supplementary_data/nazerietal-model-results/146_masked_1701441_1.jpg
- smartsensors_supplementary_data/nazerietal-model-results/146_masked_1701441_2.jpg
- smartsensors_supplementary_data/nazerietal-model-results/146_masked_1701441_3.jpg
- smartsensors_supplementary_data/nazerietal-model-results/146_masked_972252_0.jpg
- smartsensors_supplementary_data/nazerietal-model-results/146_masked_972252_1.jpg
- smartsensors_supplementary_data/nazerietal-model-results/146_masked_972252_2.jpg
- smartsensors_supplementary_data/nazerietal-model-results/146_masked_972252_3.jpg
- smartsensors_supplementary_data/nazerietal-model-results/162_masked_1713117_0.jpg
- smartsensors_supplementary_data/nazerietal-model-results/162_masked_1713117_1.jpg
- smartsensors_supplementary_data/nazerietal-model-results/162_masked_1713117_2.jpg
- smartsensors_supplementary_data/nazerietal-model-results/162_masked_1713117_3.jpg
- smartsensors_supplementary_data/nazerietal-model-results/162_masked_978924_0.jpg
- smartsensors_supplementary_data/nazerietal-model-results/162_masked_978924_1.jpg
- smartsensors_supplementary_data/nazerietal-model-results/162_masked_978924_2.jpg
- smartsensors_supplementary_data/nazerietal-model-results/162_masked_978924_3.jpg
- smartsensors_supplementary_data/nazerietal-model-results/178_masked_1561280_0.jpg
- smartsensors_supplementary_data/nazerietal-model-results/178_masked_1561280_1.jpg
- smartsensors_supplementary_data/nazerietal-model-results/178_masked_1561280_2.jpg
- smartsensors_supplementary_data/nazerietal-model-results/178_masked_1561280_3.jpg
- smartsensors_supplementary_data/nazerietal-model-results/178_masked_892160_0.jpg
- smartsensors_supplementary_data/nazerietal-model-results/178_masked_892160_1.jpg
- smartsensors_supplementary_data/nazerietal-model-results/178_masked_892160_2.jpg
- smartsensors_supplementary_data/nazerietal-model-results/178_masked_892160_3.jpg
- smartsensors_supplementary_data/nazerietal-model-results/204_masked_1671180_0.jpg
- smartsensors_supplementary_data/nazerietal-model-results/204_masked_1671180_1.jpg
- smartsensors_supplementary_data/nazerietal-model-results/204_masked_1671180_2.jpg
- smartsensors_supplementary_data/nazerietal-model-results/204_masked_1671180_3.jpg
- smartsensors_supplementary_data/nazerietal-model-results/204_masked_954960_0.jpg
- smartsensors_supplementary_data/nazerietal-model-results/204_masked_954960_1.jpg
- smartsensors_supplementary_data/nazerietal-model-results/204_masked_954960_2.jpg
- smartsensors_supplementary_data/nazerietal-model-results/204_masked_954960_3.jpg
- smartsensors_supplementary_data/nazerietal-model-results/217_masked_1105380_0.jpg
- smartsensors_supplementary_data/nazerietal-model-results/217_masked_1105380_1.jpg
- smartsensors_supplementary_data/nazerietal-model-results/217_masked_1105380_2.jpg
- smartsensors_supplementary_data/nazerietal-model-results/217_masked_1105380_3.jpg
- smartsensors_supplementary_data/nazerietal-model-results/217_masked_1934415_0.jpg
- smartsensors_supplementary_data/nazerietal-model-results/217_masked_1934415_1.jpg
- smartsensors_supplementary_data/nazerietal-model-results/217_masked_1934415_2.jpg
- smartsensors_supplementary_data/nazerietal-model-results/217_masked_1934415_3.jpg
- smartsensors_supplementary_data/nazerietal-model-results/258_masked_1705126_0.jpg
- smartsensors_supplementary_data/nazerietal-model-results/258_masked_1705126_1.jpg
- smartsensors_supplementary_data/nazerietal-model-results/258_masked_1705126_2.jpg
- smartsensors_supplementary_data/nazerietal-model-results/258_masked_1705126_3.jpg
- smartsensors_supplementary_data/nazerietal-model-results/258_masked_974358_0.jpg
- smartsensors_supplementary_data/nazerietal-model-results/258_masked_974358_1.jpg
- smartsensors_supplementary_data/nazerietal-model-results/258_masked_974358_2.jpg
- smartsensors_supplementary_data/nazerietal-model-results/258_masked_974358_3.jpg
- smartsensors_supplementary_data/nazerietal-model-results/280_masked_1575829_0.jpg
- smartsensors_supplementary_data/nazerietal-model-results/280_masked_1575829_1.jpg
- smartsensors_supplementary_data/nazerietal-model-results/280_masked_1575829_2.jpg
- smartsensors_supplementary_data/nazerietal-model-results/280_masked_1575829_3.jpg
- smartsensors_supplementary_data/nazerietal-model-results/280_masked_900474_0.jpg
- smartsensors_supplementary_data/nazerietal-model-results/280_masked_900474_1.jpg
- smartsensors_supplementary_data/nazerietal-model-results/280_masked_900474_2.jpg
- smartsensors_supplementary_data/nazerietal-model-results/280_masked_900474_3.jpg
- smartsensors_supplementary_data/nazerietal-model-results/306_masked_1606479_0.jpg
- smartsensors_supplementary_data/nazerietal-model-results/306_masked_1606479_1.jpg
- smartsensors_supplementary_data/nazerietal-model-results/306_masked_1606479_2.jpg
- smartsensors_supplementary_data/nazerietal-model-results/306_masked_1606479_3.jpg
- smartsensors_supplementary_data/nazerietal-model-results/306_masked_917988_0.jpg
- smartsensors_supplementary_data/nazerietal-model-results/306_masked_917988_1.jpg
- smartsensors_supplementary_data/nazerietal-model-results/306_masked_917988_2.jpg
- smartsensors_supplementary_data/nazerietal-model-results/306_masked_917988_3.jpg
- smartsensors_supplementary_data/nazerietal-model-results/325_masked_1573110_0.jpg
- smartsensors_supplementary_data/nazerietal-model-results/325_masked_1573110_1.jpg
- smartsensors_supplementary_data/nazerietal-model-results/325_masked_1573110_2.jpg
- smartsensors_supplementary_data/nazerietal-model-results/325_masked_1573110_3.jpg
- smartsensors_supplementary_data/nazerietal-model-results/325_masked_898920_0.jpg
- smartsensors_supplementary_data/nazerietal-model-results/325_masked_898920_1.jpg
- smartsensors_supplementary_data/nazerietal-model-results/325_masked_898920_2.jpg
- smartsensors_supplementary_data/nazerietal-model-results/325_masked_898920_3.jpg
- smartsensors_supplementary_data/nazerietal-model-results/356_masked_1647030_0.jpg
- smartsensors_supplementary_data/nazerietal-model-results/356_masked_1647030_1.jpg
- smartsensors_supplementary_data/nazerietal-model-results/356_masked_1647030_2.jpg
- smartsensors_supplementary_data/nazerietal-model-results/356_masked_1647030_3.jpg
- smartsensors_supplementary_data/nazerietal-model-results/356_masked_941160_0.jpg
- smartsensors_supplementary_data/nazerietal-model-results/356_masked_941160_1.jpg
- smartsensors_supplementary_data/nazerietal-model-results/356_masked_941160_2.jpg
- smartsensors_supplementary_data/nazerietal-model-results/356_masked_941160_3.jpg
- smartsensors_supplementary_data/nazerietal-model-results/362_masked_1685600_0.jpg
- smartsensors_supplementary_data/nazerietal-model-results/362_masked_1685600_1.jpg
- smartsensors_supplementary_data/nazerietal-model-results/362_masked_1685600_2.jpg
- smartsensors_supplementary_data/nazerietal-model-results/362_masked_1685600_3.jpg
- smartsensors_supplementary_data/nazerietal-model-results/362_masked_963200_0.jpg
- smartsensors_supplementary_data/nazerietal-model-results/362_masked_963200_1.jpg
- smartsensors_supplementary_data/nazerietal-model-results/362_masked_963200_2.jpg
- smartsensors_supplementary_data/nazerietal-model-results/362_masked_963200_3.jpg
- smartsensors_supplementary_data/nazerietal-model-results/402_masked_1146086_0.jpg
- smartsensors_supplementary_data/nazerietal-model-results/402_masked_1146086_1.jpg
- smartsensors_supplementary_data/nazerietal-model-results/402_masked_1146086_2.jpg
- smartsensors_supplementary_data/nazerietal-model-results/402_masked_1146086_3.jpg
- smartsensors_supplementary_data/nazerietal-model-results/402_masked_2005650_0.jpg
- smartsensors_supplementary_data/nazerietal-model-results/402_masked_2005650_1.jpg
- smartsensors_supplementary_data/nazerietal-model-results/402_masked_2005650_2.jpg
- smartsensors_supplementary_data/nazerietal-model-results/402_masked_2005650_3.jpg
- smartsensors_supplementary_data/nazerietal-model-results/493_masked_1015008_0.jpg
- smartsensors_supplementary_data/nazerietal-model-results/493_masked_1015008_1.jpg
- smartsensors_supplementary_data/nazerietal-model-results/493_masked_1015008_2.jpg
- smartsensors_supplementary_data/nazerietal-model-results/493_masked_1015008_3.jpg
- smartsensors_supplementary_data/nazerietal-model-results/493_masked_1776264_0.jpg
- smartsensors_supplementary_data/nazerietal-model-results/493_masked_1776264_1.jpg
- smartsensors_supplementary_data/nazerietal-model-results/493_masked_1776264_2.jpg
- smartsensors_supplementary_data/nazerietal-model-results/493_masked_1776264_3.jpg
- smartsensors_supplementary_data/nazerietal-model-results/Thumbs.db
- smartsensors_supplementary_data/our-model-results/010_masked_1727166_0.jpg
- smartsensors_supplementary_data/our-model-results/010_masked_1727166_1.jpg
- smartsensors_supplementary_data/our-model-results/010_masked_1727166_2.jpg
- smartsensors_supplementary_data/our-model-results/010_masked_1727166_3.jpg
- smartsensors_supplementary_data/our-model-results/010_masked_986952_0.jpg
- smartsensors_supplementary_data/our-model-results/010_masked_986952_1.jpg
- smartsensors_supplementary_data/our-model-results/010_masked_986952_2.jpg
- smartsensors_supplementary_data/our-model-results/010_masked_986952_3.jpg
- smartsensors_supplementary_data/our-model-results/013_masked_1722350_0.jpg
- smartsensors_supplementary_data/our-model-results/013_masked_1722350_1.jpg
- smartsensors_supplementary_data/our-model-results/013_masked_1722350_2.jpg
- smartsensors_supplementary_data/our-model-results/013_masked_1722350_3.jpg
- smartsensors_supplementary_data/our-model-results/013_masked_984200_0.jpg
- smartsensors_supplementary_data/our-model-results/013_masked_984200_1.jpg
- smartsensors_supplementary_data/our-model-results/013_masked_984200_2.jpg
- smartsensors_supplementary_data/our-model-results/013_masked_984200_3.jpg
- smartsensors_supplementary_data/our-model-results/027_masked_1739573_0.jpg
- smartsensors_supplementary_data/our-model-results/027_masked_1739573_1.jpg
- smartsensors_supplementary_data/our-model-results/027_masked_1739573_2.jpg
- smartsensors_supplementary_data/our-model-results/027_masked_1739573_3.jpg
- smartsensors_supplementary_data/our-model-results/027_masked_994042_0.jpg
- smartsensors_supplementary_data/our-model-results/027_masked_994042_1.jpg
- smartsensors_supplementary_data/our-model-results/027_masked_994042_2.jpg
- smartsensors_supplementary_data/our-model-results/027_masked_994042_3.jpg
- smartsensors_supplementary_data/our-model-results/046_masked_1727264_0.jpg
- smartsensors_supplementary_data/our-model-results/046_masked_1727264_1.jpg
- smartsensors_supplementary_data/our-model-results/046_masked_1727264_2.jpg
- smartsensors_supplementary_data/our-model-results/046_masked_1727264_3.jpg
- smartsensors_supplementary_data/our-model-results/046_masked_987008_0.jpg
- smartsensors_supplementary_data/our-model-results/046_masked_987008_1.jpg
- smartsensors_supplementary_data/our-model-results/046_masked_987008_2.jpg
- smartsensors_supplementary_data/our-model-results/046_masked_987008_3.jpg
- smartsensors_supplementary_data/our-model-results/049_masked_1710089_0.jpg
- smartsensors_supplementary_data/our-model-results/049_masked_1710089_1.jpg
- smartsensors_supplementary_data/our-model-results/049_masked_1710089_2.jpg
- smartsensors_supplementary_data/our-model-results/049_masked_1710089_3.jpg
- smartsensors_supplementary_data/our-model-results/049_masked_977194_0.jpg
- smartsensors_supplementary_data/our-model-results/049_masked_977194_1.jpg
- smartsensors_supplementary_data/our-model-results/049_masked_977194_2.jpg
- smartsensors_supplementary_data/our-model-results/049_masked_977194_3.jpg
- smartsensors_supplementary_data/our-model-results/054_masked_1324800_0.jpg
- smartsensors_supplementary_data/our-model-results/054_masked_1324800_1.jpg
- smartsensors_supplementary_data/our-model-results/054_masked_1324800_2.jpg
- smartsensors_supplementary_data/our-model-results/054_masked_1324800_3.jpg
- smartsensors_supplementary_data/our-model-results/054_masked_2318400_0.jpg
- smartsensors_supplementary_data/our-model-results/054_masked_2318400_1.jpg
- smartsensors_supplementary_data/our-model-results/054_masked_2318400_2.jpg
- smartsensors_supplementary_data/our-model-results/054_masked_2318400_3.jpg
- smartsensors_supplementary_data/our-model-results/057_masked_1328400_0.jpg
- smartsensors_supplementary_data/our-model-results/057_masked_1328400_1.jpg
- smartsensors_supplementary_data/our-model-results/057_masked_1328400_2.jpg
- smartsensors_supplementary_data/our-model-results/057_masked_1328400_3.jpg
- smartsensors_supplementary_data/our-model-results/057_masked_2324700_0.jpg
- smartsensors_supplementary_data/our-model-results/057_masked_2324700_1.jpg
- smartsensors_supplementary_data/our-model-results/057_masked_2324700_2.jpg
- smartsensors_supplementary_data/our-model-results/057_masked_2324700_3.jpg
- smartsensors_supplementary_data/our-model-results/071_masked_1082814_0.jpg
- smartsensors_supplementary_data/our-model-results/071_masked_1082814_1.jpg
- smartsensors_supplementary_data/our-model-results/071_masked_1082814_2.jpg
- smartsensors_supplementary_data/our-model-results/071_masked_1082814_3.jpg
- smartsensors_supplementary_data/our-model-results/071_masked_1894924_0.jpg
- smartsensors_supplementary_data/our-model-results/071_masked_1894924_1.jpg
- smartsensors_supplementary_data/our-model-results/071_masked_1894924_2.jpg
- smartsensors_supplementary_data/our-model-results/071_masked_1894924_3.jpg
- smartsensors_supplementary_data/our-model-results/099_masked_1102284_0.jpg
- smartsensors_supplementary_data/our-model-results/099_masked_1102284_1.jpg
- smartsensors_supplementary_data/our-model-results/099_masked_1102284_2.jpg
- smartsensors_supplementary_data/our-model-results/099_masked_1102284_3.jpg
- smartsensors_supplementary_data/our-model-results/099_masked_1928997_0.jpg
- smartsensors_supplementary_data/our-model-results/099_masked_1928997_1.jpg
- smartsensors_supplementary_data/our-model-results/099_masked_1928997_2.jpg
- smartsensors_supplementary_data/our-model-results/099_masked_1928997_3.jpg
- smartsensors_supplementary_data/our-model-results/115_masked_1101600_0.jpg
- smartsensors_supplementary_data/our-model-results/115_masked_1101600_1.jpg
- smartsensors_supplementary_data/our-model-results/115_masked_1101600_2.jpg
- smartsensors_supplementary_data/our-model-results/115_masked_1101600_3.jpg
- smartsensors_supplementary_data/our-model-results/115_masked_1927800_0.jpg
- smartsensors_supplementary_data/our-model-results/115_masked_1927800_1.jpg
- smartsensors_supplementary_data/our-model-results/115_masked_1927800_2.jpg
- smartsensors_supplementary_data/our-model-results/115_masked_1927800_3.jpg
- smartsensors_supplementary_data/our-model-results/119_masked_1402082_0.jpg
- smartsensors_supplementary_data/our-model-results/119_masked_1402082_1.jpg
- smartsensors_supplementary_data/our-model-results/119_masked_1402082_2.jpg
- smartsensors_supplementary_data/our-model-results/119_masked_1402082_3.jpg
- smartsensors_supplementary_data/our-model-results/119_masked_2453643_0.jpg
- smartsensors_supplementary_data/our-model-results/119_masked_2453643_1.jpg
- smartsensors_supplementary_data/our-model-results/119_masked_2453643_2.jpg
- smartsensors_supplementary_data/our-model-results/119_masked_2453643_3.jpg
- smartsensors_supplementary_data/our-model-results/131_masked_1007370_0.jpg
- smartsensors_supplementary_data/our-model-results/131_masked_1007370_1.jpg
- smartsensors_supplementary_data/our-model-results/131_masked_1007370_2.jpg
- smartsensors_supplementary_data/our-model-results/131_masked_1007370_3.jpg
- smartsensors_supplementary_data/our-model-results/131_masked_1762897_0.jpg
- smartsensors_supplementary_data/our-model-results/131_masked_1762897_1.jpg
- smartsensors_supplementary_data/our-model-results/131_masked_1762897_2.jpg
- smartsensors_supplementary_data/our-model-results/131_masked_1762897_3.jpg
- smartsensors_supplementary_data/our-model-results/146_masked_1701441_0.jpg
- smartsensors_supplementary_data/our-model-results/146_masked_1701441_1.jpg
[truncated: 329 more entries]
