# Supplementary material for: Colour-Balanced Edge-Guided Digital Inpainting: Applications on Artworks
Source: Sensors (Basel). 2021 Mar 17;21(6):2091. doi: 10.3390/s21062091 (PMC8002538; doi:10.3390/s21062091)
Supplement: Supplementary file 1 [file sensors-21-02091-s001.zip › smartsensors_supplementary_data/caption.txt]

Supplementary data contains the following: 1) <test-groundtruth> directory with the ground truth  test images; 2)<test-masked> directory with the 200 masked variations that simulate missing pixels for the test set; 3) <our-model-results> directory with the inpainted results obtained with our model; 4) <nazerietal-model-results> directory with the inpainted results obtained with the method proposed by Nazeri et al.
